# Supplementary material for: Gustatory Responsiveness of Honey Bees Colonized with a Defined or Conventional Gut Microbiota
Source: Microbes Environ. 2024 Mar 7;39(1):ME23081. doi: 10.1264/jsme2.ME23081 (PMC10982108; doi:10.1264/jsme2.ME23081)
Supplement: Supplementary file 2 — Supplementary Material 2-1 [file 39_23081_s2-1.xlsx]

## Sheet: Table S1
Table S1. ASVs, number of reads, and estimated lineages for each sample.
	PBS-2h	PBS-2h	PBS-2h	PBS-2h	PBS-5h	PBS-5h	PBS-5h	PBS-5h	gnotobiotic-2h	gnotobiotic-2h	gnotobiotic-2h	gnotobiotic-2h	gnotobiotic-5h	gnotobiotic-5h	gnotobiotic-5h	gnotobiotic-5h	CV-2h	CV-2h	CV-2h	CV-2h	CV-5h	CV-5h	CV-5h	CV-5h	gut extract
#ASV ID	220804-P1	220804-P2	220804-P3	220804-P4	221103-P1	221103-P2	221103-P3	221103-P4	220817-A1	220817-A2	220817-A3	220817-A4	221103-A1	221103-A2	221103-A3	221103-A4	220804-A1	220804-A2	220804-A3	220804-A4	221102-A1	221102-A2	221102-A3	221102-A4	gut220422-1	Kingdom	Phylum	Class	Order	Family	Genus	Species
ASV_055	0	0	0	0	124	98	0	0	0	0	0	0	0	0	0	0	0	0	0	0	0	0	0	0	0	d Bacteria	Firmicutes	Clostridia	Lachnospirales	Lachnospiraceae	Tyzzerella
ASV_214	0	0	0	0	0	0	0	24	0	0	0	0	0	0	0	0	0	0	0	0	0	0	0	0	0	d Bacteria	Firmicutes	Clostridia	Peptostreptococcales-Tissierellales	Peptostreptococcaceae	Terrisporobacter
ASV_224	0	0	0	22	0	0	0	0	0	0	0	0	0	0	0	0	0	0	0	0	0	0	0	0	0	d Bacteria	Firmicutes	Clostridia	Peptostreptococcales-Tissierellales	Peptostreptococcaceae	Romboutsia
ASV_303	0	0	0	5	0	0	0	0	0	0	0	0	0	0	0	0	0	0	0	0	0	0	0	0	0	d Bacteria	Verrucomicrobiota	Chlamydiae	Chlamydiales	Parachlamydiaceae
ASV_281	0	0	10	0	0	0	0	0	0	0	0	0	0	0	0	0	0	0	0	0	0	0	0	0	0	d Bacteria	Bacteroidota	Bacteroidia	Bacteroidales	Prevotellaceae	Prevotella	unidentified
ASV_178	0	37	0	0	0	0	0	0	0	0	0	0	0	0	0	0	0	0	0	0	0	0	0	0	0	d Bacteria	Bacteroidota	Bacteroidia	Sphingobacteriales	Sphingobacteriaceae	Pedobacter
ASV_196	0	30	0	0	0	0	0	0	0	0	0	0	0	0	0	0	0	0	0	0	0	0	0	0	0	d Bacteria	Bacteroidota	Bacteroidia	Chitinophagales	Chitinophagaceae	Taibaiella
ASV_265	0	0	0	0	0	14	0	0	0	0	0	0	0	0	0	0	0	0	0	0	0	0	0	0	0	d Bacteria	Bacteroidota	Bacteroidia	Flavobacteriales	Weeksellaceae	Chryseobacterium	Chryseobacterium bovis
ASV_142	0	0	0	0	0	51	0	0	0	0	0	0	0	0	0	0	0	0	0	0	0	0	0	0	0	d Bacteria	Armatimonadota	Armatimonadia	Armatimonadales	Armatimonadales	Armatimonadales	uncultured bacterium
ASV_131	56	0	0	0	0	0	0	0	0	0	0	0	0	0	0	0	0	0	0	0	0	0	0	0	0	d Bacteria	Chloroflexi	Chloroflexia	Thermomicrobiales	JG30-KF-CM45	JG30-KF-CM45	metagenome
ASV_174	0	0	0	0	0	38	0	0	0	0	0	0	0	0	0	0	0	0	0	0	0	0	0	0	0	d Bacteria	Planctomycetota	Planctomycetes	Gemmatales	Gemmataceae	Fimbriiglobus
ASV_180	0	0	0	0	0	37	0	0	0	0	0	0	0	0	0	0	0	0	0	0	0	0	0	0	0	d Bacteria	Proteobacteria	Alphaproteobacteria	Acetobacterales	Acetobacteraceae	Craurococcus-Caldovatus
ASV_022	0	0	0	0	0	0	0	0	0	0	0	0	0	0	0	0	353	299	99	488	758	974	509	610	2289	d Bacteria	Proteobacteria	Alphaproteobacteria	Acetobacterales	Acetobacteraceae	Commensalibacter
ASV_290	0	0	0	0	0	0	0	0	0	0	0	0	0	0	0	0	0	0	0	0	0	0	0	0	8	d Bacteria	Proteobacteria	Alphaproteobacteria	Acetobacterales	Acetobacteraceae	Bombella
ASV_272	0	0	0	0	0	0	0	12	0	0	0	0	0	0	0	0	0	0	0	0	0	0	0	0	0	d Bacteria	Proteobacteria	Alphaproteobacteria	Sphingomonadales	Sphingomonadaceae	Sphingomonas
ASV_185	0	0	0	0	35	0	0	0	0	0	0	0	0	0	0	0	0	0	0	0	0	0	0	0	0	d Bacteria	Proteobacteria	Alphaproteobacteria	Sphingomonadales	Sphingomonadaceae	Sphingomonas
ASV_279	0	10	0	0	0	0	0	0	0	0	0	0	0	0	0	0	0	0	0	0	0	0	0	0	0	d Bacteria	Proteobacteria	Alphaproteobacteria	Sphingomonadales	Sphingomonadaceae
ASV_093	0	0	0	0	0	83	0	0	0	0	0	0	0	0	0	0	0	0	0	0	0	0	0	0	0	d Bacteria	Proteobacteria	Alphaproteobacteria	Reyranellales	Reyranellaceae	Reyranella
ASV_122	0	60	0	0	0	0	0	0	0	0	0	0	0	0	0	0	0	0	0	0	0	0	0	0	0	d Bacteria	Proteobacteria	Alphaproteobacteria	Reyranellales	Reyranellaceae	Reyranella
ASV_017	0	0	0	0	0	0	0	0	0	0	0	0	0	0	0	0	34	39	86	68	116	4610	377	1639	254	d Bacteria	Proteobacteria	Alphaproteobacteria	Rhizobiales	Rhizobiaceae	Bartonella
ASV_075	117	0	0	0	0	0	0	0	0	0	0	0	0	0	0	0	0	0	0	0	0	0	0	0	0	d Bacteria	Proteobacteria	Alphaproteobacteria	Rhizobiales	Xanthobacteraceae	Bradyrhizobium
ASV_189	0	34	0	0	0	0	0	0	0	0	0	0	0	0	0	0	0	0	0	0	0	0	0	0	0	d Bacteria	Proteobacteria	Alphaproteobacteria	Rhizobiales	Xanthobacteraceae	Bradyrhizobium
ASV_190	0	0	0	0	0	34	0	0	0	0	0	0	0	0	0	0	0	0	0	0	0	0	0	0	0	d Bacteria	Proteobacteria	Alphaproteobacteria	Rhizobiales	Beijerinckiaceae	uncultured	Salinarimonas sp.
ASV_280	0	10	0	0	0	0	0	0	0	0	0	0	0	0	0	0	0	0	0	0	0	0	0	0	0	d Bacteria	Proteobacteria	Alphaproteobacteria	Rhizobiales	Beijerinckiaceae	Bosea
ASV_107	0	0	0	0	0	0	68	0	0	0	0	0	0	0	0	0	0	0	0	0	0	0	0	0	0	d Bacteria	Proteobacteria	Alphaproteobacteria	Rhizobiales	Beijerinckiaceae	Microvirga
ASV_244	0	0	0	0	0	18	0	0	0	0	0	0	0	0	0	0	0	0	0	0	0	0	0	0	0	d Bacteria	Proteobacteria	Alphaproteobacteria	Rhizobiales	Beijerinckiaceae	uncultured
ASV_314	3	0	0	0	0	0	0	0	0	0	0	0	0	0	0	0	0	0	0	0	0	0	0	0	0	d Bacteria	Proteobacteria	Alphaproteobacteria	Rhizobiales	Beijerinckiaceae
ASV_217	0	0	0	0	0	23	0	0	0	0	0	0	0	0	0	0	0	0	0	0	0	0	0	0	0	d Bacteria	Acidobacteriota	Acidobacteriae	Bryobacterales	Bryobacteraceae	Bryobacter
ASV_200	0	0	0	0	0	0	29	0	0	0	0	0	0	0	0	0	0	0	0	0	0	0	0	0	0	d Bacteria	Acidobacteriota	Acidobacteriae	Subgroup 2	Subgroup 2	Subgroup 2
ASV_157	42	0	0	0	0	0	0	0	0	0	0	0	0	0	0	0	0	0	0	0	0	0	0	0	0	d Bacteria	Verrucomicrobiota	Verrucomicrobiae	Opitutales	Opitutaceae	Lacunisphaera	Oleiharenicola alkalitolerans
ASV_149	0	45	0	0	0	0	0	0	0	0	0	0	0	0	0	0	0	0	0	0	0	0	0	0	0	d Bacteria	Chloroflexi	Chloroflexia	Chloroflexales	Roseiflexaceae	uncultured
ASV_300	0	0	0	0	0	0	6	0	0	0	0	0	0	0	0	0	0	0	0	0	0	0	0	0	0	d Bacteria	Patescibacteria	Parcubacteria	Candidatus Adlerbacteria	Candidatus Adlerbacteria	Candidatus Adlerbacteria	uncultured bacterium
ASV_324	0	0	0	0	0	2	0	0	0	0	0	0	0	0	0	0	0	0	0	0	0	0	0	0	0	d Bacteria	Cyanobacteria	Cyanobacteriia	Cyanobacteriales	Chroococcidiopsaceae	Chroococcidiopsis SAG 2023	uncultured bacterium
ASV_298	0	0	0	0	0	6	0	0	0	0	0	0	0	0	0	0	0	0	0	0	0	0	0	0	0	d Bacteria	Cyanobacteria	Cyanobacteriia	Cyanobacteriales	Chroococcidiopsaceae	Chroococcidiopsis SAG 2023	uncultured bacterium
ASV_307	0	0	0	0	0	5	0	0	0	0	0	0	0	0	0	0	0	0	0	0	0	0	0	0	0	d Bacteria	Cyanobacteria	Cyanobacteriia	Cyanobacteriales	Chroococcidiopsaceae	Chroococcidiopsis SAG 2023	Chroococcidiopsis sp.
ASV_192	0	0	0	0	0	33	0	0	0	0	0	0	0	0	0	0	0	0	0	0	0	0	0	0	0	d Bacteria	Proteobacteria	Gammaproteobacteria	Pseudomonadales	Pseudomonadaceae	Pseudomonas
ASV_253	0	0	0	0	0	0	0	0	4	6	4	2	0	0	0	0	0	0	0	0	0	0	0	0	0	d Bacteria	Proteobacteria	Gammaproteobacteria	Pseudomonadales	Pseudomonadaceae	Pseudomonas
ASV_301	0	0	0	0	0	0	0	6	0	0	0	0	0	0	0	0	0	0	0	0	0	0	0	0	0	d Bacteria	Proteobacteria	Gammaproteobacteria	Pseudomonadales	Moraxellaceae	Acinetobacter
ASV_070	0	0	0	0	0	0	108	5	0	0	0	0	0	0	0	0	0	0	0	0	0	0	0	0	18	d Bacteria	Proteobacteria	Gammaproteobacteria
ASV_009	0	0	0	0	0	0	0	0	0	0	0	0	0	0	0	0	2630	4719	15	0	3038	2490	3098	3055	3845	d Bacteria	Proteobacteria	Gammaproteobacteria	Orbales	Orbaceae	Frischella
ASV_016	0	0	0	0	0	0	0	0	0	0	0	0	0	0	0	0	949	1636	0	0	1063	979	1056	1028	1356	d Bacteria	Proteobacteria	Gammaproteobacteria	Orbales	Orbaceae
ASV_007	0	0	0	0	0	0	0	0	730	1175	255	456	88	3653	7561	2880	0	0	0	0	0	0	0	0	9888	d Bacteria	Proteobacteria	Gammaproteobacteria	Orbales	Orbaceae	Gilliamella	uncultured gamma
ASV_072	0	0	0	0	0	0	0	0	0	0	0	0	0	0	0	0	0	0	0	0	0	0	0	0	123	d Bacteria	Proteobacteria	Gammaproteobacteria	Orbales	Orbaceae	Gilliamella	uncultured gamma
ASV_294	0	0	0	0	0	0	0	0	0	0	0	0	0	0	0	0	0	0	0	0	0	0	0	0	7	d Bacteria	Proteobacteria	Gammaproteobacteria	Enterobacterales	Enterobacteriaceae
ASV_051	0	16	31	93	76	65	14	0	0	0	0	0	0	0	0	0	0	0	0	0	0	0	0	0	0	d Bacteria	Proteobacteria	Gammaproteobacteria	Enterobacterales	Enterobacteriaceae	Escherichia-Shigella
ASV_169	0	0	0	0	0	0	40	0	0	0	0	0	0	0	0	0	0	0	0	0	0	0	0	0	0	d Bacteria	Proteobacteria	Gammaproteobacteria	Burkholderiales	Comamonadaceae
ASV_029	214	124	263	195	274	280	1164	340	2	0	0	0	0	0	0	0	0	0	0	0	0	0	0	0	0	d Bacteria	Proteobacteria	Gammaproteobacteria	Burkholderiales	Comamonadaceae
ASV_168	0	0	0	0	0	40	0	0	0	0	0	0	0	0	0	0	0	0	0	0	0	0	0	0	0	d Bacteria	Proteobacteria	Gammaproteobacteria	Burkholderiales	Comamonadaceae
ASV_195	0	0	0	0	0	0	0	31	0	0	0	0	0	0	0	0	0	0	0	0	0	0	0	0	0	d Bacteria	Proteobacteria	Gammaproteobacteria	Burkholderiales	Comamonadaceae	Hydrogenophaga
ASV_198	0	0	0	0	29	0	0	0	0	0	0	0	0	0	0	0	0	0	0	0	0	0	0	0	0	d Bacteria	Proteobacteria	Gammaproteobacteria	Burkholderiales	Comamonadaceae
ASV_254	0	0	0	0	16	0	0	0	0	0	0	0	0	0	0	0	0	0	0	0	0	0	0	0	0	d Bacteria	Proteobacteria	Gammaproteobacteria	Burkholderiales	Burkholderiaceae	Burkholderia-Caballeronia-Paraburkholderia
ASV_194	0	0	0	0	0	31	0	0	0	0	0	0	0	0	0	0	0	0	0	0	0	0	0	0	0	d Bacteria	Proteobacteria	Gammaproteobacteria	Burkholderiales	Burkholderiaceae	Burkholderia-Caballeronia-Paraburkholderia
ASV_125	0	0	0	0	0	0	59	0	0	0	0	0	0	0	0	0	0	0	0	0	0	0	0	0	0	d Bacteria	Proteobacteria	Gammaproteobacteria	Burkholderiales	Burkholderiaceae	Burkholderia-Caballeronia-Paraburkholderia
ASV_049	72	56	0	0	0	74	95	46	0	0	0	0	0	0	0	0	0	0	0	0	0	0	0	0	0	d Bacteria	Proteobacteria	Gammaproteobacteria	Burkholderiales	Burkholderiaceae	Burkholderia-Caballeronia-Paraburkholderia
ASV_053	0	0	30	17	0	55	130	0	0	0	0	0	0	0	0	0	0	0	0	0	0	0	0	0	0	d Bacteria	Proteobacteria	Gammaproteobacteria	Burkholderiales	Burkholderiaceae	Burkholderia-Caballeronia-Paraburkholderia
ASV_117	0	0	0	0	0	0	63	0	0	0	0	0	0	0	0	0	0	0	0	0	0	0	0	0	0	d Bacteria	Proteobacteria	Gammaproteobacteria	Burkholderiales	Burkholderiaceae	Burkholderia-Caballeronia-Paraburkholderia
ASV_057	0	0	33	0	0	50	117	0	0	0	0	0	0	0	0	0	0	0	0	0	0	0	0	0	0	d Bacteria	Proteobacteria	Gammaproteobacteria	Burkholderiales	Burkholderiaceae	Burkholderia-Caballeronia-Paraburkholderia
ASV_063	0	56	0	0	0	0	100	0	3	0	0	0	0	0	0	0	0	0	0	0	0	0	0	0	0	d Bacteria	Proteobacteria	Gammaproteobacteria	Burkholderiales	Burkholderiaceae	Burkholderia-Caballeronia-Paraburkholderia
ASV_060	61	77	0	0	0	42	0	0	0	0	0	0	0	0	0	0	0	0	0	0	0	0	0	0	0	d Bacteria	Proteobacteria	Gammaproteobacteria	Burkholderiales	Burkholderiaceae	Burkholderia-Caballeronia-Paraburkholderia
ASV_219	0	0	0	0	0	0	0	23	0	0	0	0	0	0	0	0	0	0	0	0	0	0	0	0	0	d Bacteria	Proteobacteria	Gammaproteobacteria	Burkholderiales	Oxalobacteraceae
ASV_030	349	183	36	383	146	55	1108	251	2	2	0	0	0	0	0	2	0	0	0	0	0	0	0	0	0	d Bacteria	Proteobacteria	Gammaproteobacteria	Burkholderiales	Burkholderiaceae	Ralstonia
ASV_054	0	73	52	0	84	15	0	0	0	0	0	0	0	0	0	0	0	0	0	0	0	0	0	0	6	d Bacteria	Proteobacteria	Gammaproteobacteria	Burkholderiales	Burkholderiaceae	Ralstonia
ASV_039	0	0	0	0	0	0	0	0	0	0	0	0	0	0	0	0	0	0	0	0	0	0	0	0	735	d Bacteria	Proteobacteria	Gammaproteobacteria	Burkholderiales	Neisseriaceae	Snodgrassella	uncultured beta
ASV_001	0	0	0	0	0	0	0	0	15888	578	14738	16685	11813	20333	16156	15389	11769	0	9948	13679	7387	5394	8013	7260	15506	d Bacteria	Proteobacteria	Gammaproteobacteria	Burkholderiales	Neisseriaceae	Snodgrassella
ASV_040	0	0	0	0	0	0	0	0	88	0	84	0	71	125	103	92	0	0	0	0	0	0	0	0	85	d Bacteria	Proteobacteria	Gammaproteobacteria	Burkholderiales	Neisseriaceae	Snodgrassella
ASV_313	0	0	0	0	0	4	0	0	0	0	0	0	0	0	0	0	0	0	0	0	0	0	0	0	0	d Bacteria	Cyanobacteria	Vampirivibrionia	Obscuribacterales	Obscuribacteraceae	Obscuribacteraceae	uncultured bacterium
ASV_271	12	0	0	0	0	0	0	0	0	0	0	0	0	0	0	0	0	0	0	0	0	0	0	0	0	d Bacteria	Actinobacteriota	Actinobacteria	Frankiales	Geodermatophilaceae	Geodermatophilus
ASV_237	0	0	0	0	19	0	0	0	0	0	0	0	0	0	0	0	0	0	0	0	0	0	0	0	0	d Bacteria	Actinobacteriota	Actinobacteria	Corynebacteriales	Mycobacteriaceae	Mycobacterium
ASV_097	0	0	0	0	0	0	0	0	9	37	15	15	0	0	0	0	0	0	0	0	0	0	0	0	3	d Bacteria	Actinobacteriota	Actinobacteria	Corynebacteriales	Nocardiaceae	Rhodococcus
ASV_316	0	3	0	0	0	0	0	0	0	0	0	0	0	0	0	0	0	0	0	0	0	0	0	0	0	d Bacteria	Actinobacteriota	Actinobacteria	Corynebacteriales	Dietziaceae	Dietzia
ASV_277	10	0	0	0	0	0	0	0	0	0	0	0	0	0	0	0	0	0	0	0	0	0	0	0	0	d Bacteria	Actinobacteriota	Actinobacteria	Corynebacteriales	Nocardiaceae	Williamsia
ASV_238	18	0	0	0	0	0	0	0	0	0	0	0	0	0	0	0	0	0	0	0	0	0	0	0	0	d Bacteria	Actinobacteriota	Actinobacteria	Corynebacteriales	Corynebacteriaceae	Corynebacterium
ASV_312	0	0	0	0	4	0	0	0	0	0	0	0	0	0	0	0	0	0	0	0	0	0	0	0	0	d Bacteria	Actinobacteriota	Actinobacteria	Corynebacteriales	Corynebacteriaceae	Corynebacterium
ASV_257	0	0	15	0	0	0	0	0	0	0	0	0	0	0	0	0	0	0	0	0	0	0	0	0	0	d Bacteria	Actinobacteriota	Actinobacteria	Corynebacteriales	Corynebacteriaceae	Corynebacterium
ASV_155	0	0	0	0	0	0	0	44	0	0	0	0	0	0	0	0	0	0	0	0	0	0	0	0	0	d Bacteria	Actinobacteriota	Actinobacteria	Corynebacteriales	Corynebacteriaceae	Corynebacterium
ASV_216	0	0	0	0	0	23	0	0	0	0	0	0	0	0	0	0	0	0	0	0	0	0	0	0	0	d Bacteria	Actinobacteriota	Actinobacteria	Pseudonocardiales	Pseudonocardiaceae	Pseudonocardia
ASV_289	0	0	0	8	0	0	0	0	0	0	0	0	0	0	0	0	0	0	0	0	0	0	0	0	0	d Bacteria	Actinobacteriota	Actinobacteria	Pseudonocardiales	Pseudonocardiaceae	Pseudonocardia
ASV_263	0	0	0	14	0	0	0	0	0	0	0	0	0	0	0	0	0	0	0	0	0	0	0	0	0	d Bacteria	Actinobacteriota	Actinobacteria	Micromonosporales	Micromonosporaceae	Micromonospora
ASV_245	17	0	0	0	0	0	0	0	0	0	0	0	0	0	0	0	0	0	0	0	0	0	0	0	0	d Bacteria	Actinobacteriota	Actinobacteria	Micromonosporales	Micromonosporaceae	Virgisporangium
ASV_304	0	0	0	0	5	0	0	0	0	0	0	0	0	0	0	0	0	0	0	0	0	0	0	0	0	d Bacteria	Actinobacteriota	Actinobacteria	Propionibacteriales	Propionibacteriaceae	Microlunatus
ASV_310	0	0	4	0	0	0	0	0	0	0	0	0	0	0	0	0	0	0	0	0	0	0	0	0	0	d Bacteria	Actinobacteriota	Actinobacteria	Propionibacteriales	Propionibacteriaceae
ASV_080	0	0	0	0	0	0	0	110	0	0	0	0	0	0	0	0	0	0	0	0	0	0	0	0	0	d Bacteria	Actinobacteriota	Actinobacteria	Micrococcales	Micrococcaceae	Kocuria	Rothia kristinae
ASV_004	0	0	0	0	0	0	0	0	0	0	0	0	0	0	0	0	3615	3219	3904	3028	4451	4515	4743	4944	3963	d Bacteria	Actinobacteriota	Actinobacteria	Bifidobacteriales	Bifidobacteriaceae	Bifidobacterium
ASV_010	0	0	0	0	0	0	0	0	1382	2663	1605	1804	3256	2557	2208	1766	128	132	181	106	216	209	252	221	363	d Bacteria	Actinobacteriota	Actinobacteria	Bifidobacteriales	Bifidobacteriaceae	Bifidobacterium	Bifidobacterium asteroides
ASV_144	0	0	0	48	0	0	0	0	0	0	0	0	0	0	0	0	0	0	0	0	0	0	0	0	0	d Bacteria	Actinobacteriota	Actinobacteria	Micrococcales	Micrococcaceae
ASV_308	0	0	0	0	0	0	5	0	0	0	0	0	0	0	0	0	0	0	0	0	0	0	0	0	0	d Bacteria	Actinobacteriota	Actinobacteria	Micrococcales	Microbacteriaceae	Microbacterium
ASV_221	0	22	0	0	0	0	0	0	0	0	0	0	0	0	0	0	0	0	0	0	0	0	0	0	0	d Bacteria	Firmicutes	Bacilli	Lactobacillales	Streptococcaceae	Lactococcus
ASV_243	0	0	0	0	18	0	0	0	0	0	0	0	0	0	0	0	0	0	0	0	0	0	0	0	0	d Bacteria	Firmicutes	Bacilli	Lactobacillales	Streptococcaceae	Lactococcus
ASV_133	0	56	0	0	0	0	0	0	0	0	0	0	0	0	0	0	0	0	0	0	0	0	0	0	0	d Bacteria	Firmicutes	Bacilli	Lactobacillales	Streptococcaceae	Streptococcus
ASV_152	0	0	44	0	0	0	0	0	0	0	0	0	0	0	0	0	0	0	0	0	0	0	0	0	0	d Bacteria	Firmicutes	Bacilli	Lactobacillales	Streptococcaceae	Streptococcus
ASV_171	0	0	39	0	0	0	0	0	0	0	0	0	0	0	0	0	0	0	0	0	0	0	0	0	0	d Bacteria	Firmicutes	Bacilli	Lactobacillales	Streptococcaceae	Streptococcus
ASV_153	0	0	0	44	0	0	0	0	0	0	0	0	0	0	0	0	0	0	0	0	0	0	0	0	0	d Bacteria	Firmicutes	Bacilli	Lactobacillales	Streptococcaceae	Streptococcus
ASV_015	1872	2245	1404	3437	0	0	0	0	8	12	7	10	0	0	0	0	5	0	9	6	0	0	0	0	0	d Bacteria	Firmicutes	Bacilli	Lactobacillales	Streptococcaceae	Streptococcus
ASV_026	802	1297	444	690	0	0	0	0	0	0	0	0	0	0	0	0	0	6	0	0	0	0	0	0	0	d Bacteria	Firmicutes	Bacilli	Lactobacillales	Streptococcaceae	Streptococcus
ASV_202	28	0	0	0	0	0	0	0	0	0	0	0	0	0	0	0	0	0	0	0	0	0	0	0	0	d Bacteria	Firmicutes	Bacilli	Lactobacillales	Streptococcaceae	Streptococcus
ASV_145	0	0	0	47	0	0	0	0	0	0	0	0	0	0	0	0	0	0	0	0	0	0	0	0	0	d Bacteria	Firmicutes	Bacilli	Lactobacillales	Streptococcaceae	Streptococcus
ASV_023	1167	1557	915	1769	0	0	0	0	0	11	6	0	0	0	0	0	7	0	0	0	0	0	0	0	0	d Bacteria	Firmicutes	Bacilli	Lactobacillales	Streptococcaceae	Streptococcus
ASV_311	0	0	4	0	0	0	0	0	0	0	0	0	0	0	0	0	0	0	0	0	0	0	0	0	0	d Bacteria	Firmicutes	Bacilli	Bacillales	Bacillaceae	Paucisalibacillus
ASV_108	0	0	0	0	0	0	0	67	0	0	0	0	0	0	0	0	0	0	0	0	0	0	0	0	0	d Bacteria	Firmicutes	Bacilli	Bacillales	Bacillaceae
ASV_136	0	0	0	0	55	0	0	0	0	0	0	0	0	0	0	0	0	0	0	0	0	0	0	0	0	d Bacteria	Firmicutes	Bacilli	Bacillales	Bacillaceae	Virgibacillus
ASV_127	0	0	0	0	0	58	0	0	0	0	0	0	0	0	0	0	0	0	0	0	0	0	0	0	0	d Bacteria	Firmicutes	Bacilli	Aneurinibacillales	Aneurinibacillaceae	Aneurinibacillus
ASV_305	0	0	0	0	5	0	0	0	0	0	0	0	0	0	0	0	0	0	0	0	0	0	0	0	0	d Bacteria	Firmicutes	Bacilli	Thermoactinomycetales	Thermoactinomycetaceae	Kroppenstedtia	uncultured Kroppenstedtia
ASV_226	0	0	0	0	0	0	22	0	0	0	0	0	0	0	0	0	0	0	0	0	0	0	0	0	0	d Bacteria	Firmicutes	Bacilli	Bacillales	Bacillaceae	Bacillus
ASV_106	0	0	0	0	0	0	69	0	0	0	0	0	0	0	0	0	0	0	0	0	0	0	0	0	0	d Bacteria	Firmicutes	Bacilli	Paenibacillales	Paenibacillaceae	Paenibacillus	Paenibacillus residui
ASV_203	0	0	0	0	28	0	0	0	0	0	0	0	0	0	0	0	0	0	0	0	0	0	0	0	0	d Bacteria	Firmicutes	Bacilli	Paenibacillales	Paenibacillaceae	Paenibacillus
ASV_111	0	65	0	0	0	0	0	0	0	0	0	0	0	0	0	0	0	0	0	0	0	0	0	0	0	d Bacteria	Firmicutes	Bacilli	Thermicanales	Thermicanaceae	Thermicanus	uncultured bacterium
ASV_134	0	0	0	0	0	0	0	56	0	0	0	0	0	0	0	0	0	0	0	0	0	0	0	0	0	d Bacteria	Firmicutes	Bacilli	Bacillales	Planococcaceae	Sporosarcina	Sporosarcina pasteurii
ASV_105	0	0	0	0	0	0	0	71	0	0	0	0	0	0	0	0	0	0	0	0	0	0	0	0	0	d Bacteria	Firmicutes	Bacilli	Bacillales
ASV_209	0	0	0	0	0	26	0	0	0	0	0	0	0	0	0	0	0	0	0	0	0	0	0	0	0	d Bacteria	Firmicutes	Bacilli	Bacillales	Bacillaceae	Bacillus
ASV_175	0	0	0	0	0	38	0	0	0	0	0	0	0	0	0	0	0	0	0	0	0	0	0	0	0	d Bacteria	Firmicutes	Bacilli	Bacillales	Bacillaceae	Bacillus
ASV_160	0	0	0	0	0	42	0	0	0	0	0	0	0	0	0	0	0	0	0	0	0	0	0	0	0	d Bacteria	Firmicutes	Bacilli	Bacillales	Bacillaceae	Oceanobacillus	uncultured bacterium
ASV_166	40	0	0	0	0	0	0	0	0	0	0	0	0	0	0	0	0	0	0	0	0	0	0	0	0	d Bacteria	Firmicutes	Bacilli	Bacillales	Bacillaceae	Bacillus
ASV_104	0	0	0	0	72	0	0	0	0	0	0	0	0	0	0	0	0	0	0	0	0	0	0	0	0	d Bacteria	Firmicutes	Bacilli	Bacillales	Bacillaceae	Bacillus
ASV_158	0	42	0	0	0	0	0	0	0	0	0	0	0	0	0	0	0	0	0	0	0	0	0	0	0	d Bacteria	Firmicutes	Bacilli	Erysipelotrichales	Erysipelotrichaceae	Turicibacter
ASV_260	0	14	0	0	0	0	0	0	0	0	0	0	0	0	0	0	0	0	0	0	0	0	0	0	0	d Bacteria	Firmicutes	Bacilli	Bacillales	Bacillaceae	Bacillus
ASV_148	0	0	0	0	0	46	0	0	0	0	0	0	0	0	0	0	0	0	0	0	0	0	0	0	0	d Bacteria	Firmicutes	Bacilli	Bacillales	Bacillaceae	Bacillus
ASV_135	55	0	0	0	0	0	0	0	0	0	0	0	0	0	0	0	0	0	0	0	0	0	0	0	0	d Bacteria	Firmicutes	Bacilli	Bacillales	Planococcaceae	Lysinibacillus
ASV_205	0	0	0	0	27	0	0	0	0	0	0	0	0	0	0	0	0	0	0	0	0	0	0	0	0	d Bacteria	Firmicutes	Bacilli	Bacillales	Bacillaceae	Bacillus
ASV_146	0	0	0	46	0	0	0	0	0	0	0	0	0	0	0	0	0	0	0	0	0	0	0	0	0	d Bacteria	Firmicutes	Bacilli	Bacillales	Bacillaceae	Bacillus
ASV_031	497	558	419	973	0	0	0	0	0	0	0	3	0	0	0	0	0	0	0	0	0	0	0	0	0	d Bacteria	Firmicutes	Bacilli	Bacillales	Bacillaceae	Bacillus
ASV_201	28	0	0	0	0	0	0	0	0	0	0	0	0	0	0	0	0	0	0	0	0	0	0	0	0	d Bacteria	Firmicutes	Bacilli	Bacillales	Bacillaceae	Bacillus
ASV_130	0	0	0	57	0	0	0	0	0	0	0	0	0	0	0	0	0	0	0	0	0	0	0	0	0	d Bacteria	Firmicutes	Bacilli	Bacillales	Bacillaceae	Bacillus
ASV_251	0	0	0	16	0	0	0	0	0	0	0	0	0	0	0	0	0	0	0	0	0	0	0	0	0	d Bacteria	Firmicutes	Bacilli	Staphylococcales	Staphylococcaceae	Staphylococcus
ASV_043	81	169	111	151	0	0	0	0	0	0	0	0	0	0	0	0	0	0	0	0	0	0	0	0	0	d Bacteria	Firmicutes	Bacilli	Lactobacillales	Enterococcaceae	Enterococcus	Enterococcus cecorum
ASV_141	0	51	0	0	0	0	0	0	0	0	0	0	0	0	0	0	0	0	0	0	0	0	0	0	0	d Bacteria	Firmicutes	Bacilli	Lactobacillales	Enterococcaceae	Enterococcus
ASV_126	0	0	0	0	0	0	0	59	0	0	0	0	0	0	0	0	0	0	0	0	0	0	0	0	0	d Bacteria	Firmicutes	Bacilli	Lactobacillales	Enterococcaceae	Enterococcus
ASV_050	0	0	0	0	0	0	0	0	0	0	0	0	0	0	0	0	0	0	0	0	0	0	0	0	331	d Bacteria	Firmicutes	Bacilli	Lactobacillales	Enterococcaceae
ASV_071	0	22	62	45	0	0	0	0	0	0	0	0	0	0	0	0	0	0	0	0	0	0	0	0	0	d Bacteria	Firmicutes	Bacilli	Lactobacillales	Enterococcaceae	Enterococcus
ASV_011	0	0	0	0	0	0	0	9	5415	2483	6170	3395	0	0	0	0	0	0	0	0	0	0	0	0	0	d Bacteria	Firmicutes	Bacilli	Lactobacillales	Lactobacillaceae	Lactobacillus	Lactobacillus kunkeei
ASV_003	0	0	0	0	0	0	0	0	0	0	0	0	0	0	0	0	7854	3887	3991	3882	3984	3380	3573	3739	4567	d Bacteria	Firmicutes	Bacilli	Lactobacillales	Lactobacillaceae	Lactobacillus	Lactobacillus mellis
ASV_012	0	0	0	0	0	0	0	0	1805	2859	1658	1517	2589	1808	2057	1924	0	0	0	0	0	0	0	0	64	d Bacteria	Firmicutes	Bacilli	Lactobacillales	Lactobacillaceae	Lactobacillus	Lactobacillus mellis
ASV_020	0	0	0	0	0	0	0	0	640	1120	705	592	1073	702	750	779	70	0	0	33	0	0	45	55	95	d Bacteria	Firmicutes	Bacilli	Lactobacillales	Lactobacillaceae	Lactobacillus	Lactobacillus mellis
ASV_028	0	0	0	0	0	0	0	0	0	0	0	0	0	0	0	0	482	299	309	314	247	328	339	282	452	d Bacteria	Firmicutes	Bacilli	Lactobacillales	Lactobacillaceae	Lactobacillus	Lactobacillus mellifer
ASV_037	0	0	0	0	0	0	0	0	0	0	0	0	0	0	0	0	73	74	108	104	128	95	131	179	0	d Bacteria	Firmicutes	Bacilli	Lactobacillales	Lactobacillaceae	Lactobacillus
ASV_013	0	0	0	0	0	0	0	0	0	0	0	0	0	0	0	0	1006	1212	1537	1441	1643	1539	1362	1793	463	d Bacteria	Firmicutes	Bacilli	Lactobacillales	Lactobacillaceae	Lactobacillus	Lactobacillus helsingborgensis
ASV_047	0	0	0	0	0	0	0	0	0	0	0	0	0	0	0	0	57	36	36	33	36	45	22	67	38	d Bacteria	Firmicutes	Bacilli	Lactobacillales	Lactobacillaceae	Lactobacillus	Lactobacillus helsingborgensis
ASV_045	0	0	0	0	0	0	0	0	0	0	0	0	0	0	0	0	71	32	34	86	56	30	67	47	27	d Bacteria	Firmicutes	Bacilli	Lactobacillales	Lactobacillaceae	Lactobacillus
ASV_018	0	0	0	0	0	0	0	0	0	0	0	0	0	0	0	0	691	689	844	1072	926	674	664	782	528	d Bacteria	Firmicutes	Bacilli	Lactobacillales	Lactobacillaceae	Lactobacillus	Lactobacillus melliventris
ASV_034	0	0	0	0	0	0	0	0	0	0	0	0	0	0	0	0	340	85	139	223	164	175	250	151	48	d Bacteria	Firmicutes	Bacilli	Lactobacillales	Lactobacillaceae	Lactobacillus	Lactobacillus kullabergensis
ASV_008	0	0	0	0	0	0	0	0	0	0	0	0	0	0	0	0	2205	2519	3169	3757	3508	3337	2562	3270	2002	d Bacteria	Firmicutes	Bacilli	Lactobacillales	Lactobacillaceae	Lactobacillus	Lactobacillus melliventris
ASV_027	0	0	0	0	0	0	0	0	0	0	0	0	0	0	0	0	315	369	446	445	437	319	263	355	186	d Bacteria	Firmicutes	Bacilli	Lactobacillales	Lactobacillaceae	Lactobacillus	Lactobacillus melliventris
ASV_032	0	0	0	0	0	0	0	0	0	0	0	0	0	0	0	0	272	153	163	255	187	151	132	151	194	d Bacteria	Firmicutes	Bacilli	Lactobacillales	Lactobacillaceae	Lactobacillus	Lactobacillus melliventris
ASV_002	0	0	0	0	0	29	0	0	12626	16685	12422	12034	16162	10893	9389	13253	8465	5044	5776	7997	6904	3564	7954	5113	1844	d Bacteria	Firmicutes	Bacilli	Lactobacillales	Lactobacillaceae	Lactobacillus	Lactobacillus kullabergensis
ASV_074	0	0	0	0	0	0	0	0	0	0	0	0	0	0	0	0	0	0	0	0	0	0	121	0	0	d Bacteria	Firmicutes	Bacilli	Lactobacillales	Lactobacillaceae	Lactobacillus	Lactobacillus apis
ASV_036	0	0	0	0	0	0	0	0	0	0	0	0	0	0	0	0	0	144	583	63	117	81	0	0	302	d Bacteria	Firmicutes	Bacilli	Lactobacillales	Lactobacillaceae	Lactobacillus	Lactobacillus apis
ASV_006	0	0	0	0	0	0	0	0	0	0	0	0	0	0	0	0	2305	1729	5274	1529	4290	5871	3775	4009	2104	d Bacteria	Firmicutes	Bacilli	Lactobacillales	Lactobacillaceae	Lactobacillus	Lactobacillus apis
ASV_058	29	0	0	0	85	0	78	0	0	0	0	0	0	0	0	0	0	0	0	0	0	0	0	0	0	d Bacteria	Firmicutes	Bacilli	Lactobacillales	Lactobacillaceae	Lactobacillus	Lactobacillus acetotolerans
ASV_086	0	0	26	0	0	50	0	17	0	0	0	0	0	0	0	0	0	0	0	0	0	0	0	0	0	d Bacteria	Firmicutes	Bacilli	Lactobacillales	Lactobacillaceae	Lactobacillus
ASV_065	32	0	0	5	0	37	0	69	0	0	0	0	0	0	0	0	0	0	0	0	0	0	0	0	0	d Bacteria	Firmicutes	Bacilli	Lactobacillales	Lactobacillaceae	Lactobacillus
ASV_059	0	0	0	0	70	27	0	85	0	0	0	0	0	0	0	0	0	0	0	0	0	0	0	0	0	d Bacteria	Firmicutes	Bacilli	Lactobacillales	Lactobacillaceae	Lactobacillus
ASV_128	10	37	10	0	0	0	0	0	0	0	0	0	0	0	0	0	0	0	0	0	0	0	0	0	0	d Bacteria	Firmicutes	Bacilli	Lactobacillales	Leuconostocaceae	Weissella
ASV_067	0	13	0	77	0	0	0	50	0	0	0	0	0	0	0	0	0	0	0	0	0	0	0	0	0	d Bacteria	Firmicutes	Bacilli	Lactobacillales	Leuconostocaceae	Weissella	Weissella jogaejeotgali
ASV_320	0	0	0	0	0	0	0	0	0	0	0	0	0	0	0	0	0	0	0	0	0	0	0	0	3	d Bacteria	Firmicutes	Bacilli	Lactobacillales	Leuconostocaceae	Fructobacillus	Fructobacillus fructosus
ASV_123	0	59	0	0	0	0	0	0	0	0	0	0	0	0	0	0	0	0	0	0	0	0	0	0	0	d Bacteria	Firmicutes	Bacilli	Lactobacillales	Lactobacillaceae	Lactobacillus	Lactobacillus agilis
ASV_103	0	0	0	0	7	0	67	0	0	0	0	0	0	0	0	0	0	0	0	0	0	0	0	0	0	d Bacteria	Firmicutes	Bacilli	Lactobacillales	Lactobacillaceae	Lactobacillus	Lactobacillus harbinensis
ASV_256	0	15	0	0	0	0	0	0	0	0	0	0	0	0	0	0	0	0	0	0	0	0	0	0	0	d Bacteria	Firmicutes	Bacilli	Lactobacillales	Lactobacillaceae	Lactobacillus
ASV_138	54	0	0	0	0	0	0	0	0	0	0	0	0	0	0	0	0	0	0	0	0	0	0	0	0	d Bacteria	Firmicutes	Bacilli	Lactobacillales	Lactobacillaceae	Lactobacillus
ASV_021	640	848	363	353	850	1038	1230	1101	0	0	0	5	4	0	4	0	0	4	0	0	0	0	2	0	0	d Bacteria	Firmicutes	Bacilli	Lactobacillales	Lactobacillaceae	Lactobacillus	Lactobacillus backii
ASV_235	0	0	0	0	0	0	0	20	0	0	0	0	0	0	0	0	0	0	0	0	0	0	0	0	0	d Bacteria	Firmicutes	Bacilli	Lactobacillales	Lactobacillaceae	Lactobacillus
ASV_035	252	97	71	115	352	84	0	339	0	0	0	0	0	6	0	8	0	0	0	0	0	0	0	0	0	d Bacteria	Firmicutes	Bacilli	Lactobacillales	Lactobacillaceae	Lactobacillus	Lactobacillus backii
ASV_213	0	0	0	0	0	24	0	0	0	0	0	0	0	0	0	0	0	0	0	0	0	0	0	0	0	d Bacteria	Firmicutes	Bacilli	Lactobacillales	Lactobacillaceae	Lactobacillus
ASV_193	0	0	31	0	0	0	0	0	0	0	0	0	0	0	0	0	0	0	0	0	0	0	0	0	0	d Bacteria	Firmicutes	Bacilli	Lactobacillales	Lactobacillaceae	Lactobacillus
ASV_173	0	0	0	0	0	0	0	39	0	0	0	0	0	0	0	0	0	0	0	0	0	0	0	0	0	d Bacteria	Firmicutes	Bacilli	Lactobacillales	Lactobacillaceae	Lactobacillus
ASV_044	141	75	190	98	0	0	0	0	0	5	0	0	0	0	0	0	0	0	0	0	0	0	0	0	0	d Bacteria	Firmicutes	Bacilli	Lactobacillales	Lactobacillaceae	Lactobacillus
ASV_129	0	57	0	0	0	0	0	0	0	0	0	0	0	0	0	0	0	0	0	0	0	0	0	0	0	d Bacteria	Firmicutes	Bacilli	Lactobacillales	Lactobacillaceae	Lactobacillus
ASV_052	0	88	0	147	18	0	0	0	0	0	0	0	0	0	0	0	0	0	0	0	0	0	0	0	0	d Bacteria	Firmicutes	Bacilli	Lactobacillales	Lactobacillaceae	Lactobacillus
ASV_095	0	41	0	40	0	0	0	0	0	0	0	0	0	0	0	0	0	0	0	0	0	0	0	0	0	d Bacteria	Firmicutes	Bacilli	Lactobacillales	Lactobacillaceae	Lactobacillus	Lactobacillus fermentum
ASV_241	0	0	18	0	0	0	0	0	0	0	0	0	0	0	0	0	0	0	0	0	0	0	0	0	0	d Bacteria	Firmicutes	Bacilli	Lactobacillales	Lactobacillaceae	Lactobacillus	Lactobacillus rossiae
ASV_087	0	0	0	93	0	0	0	0	0	0	0	0	0	0	0	0	0	0	0	0	0	0	0	0	0	d Bacteria	Firmicutes	Bacilli	Lactobacillales	Lactobacillaceae	Lactobacillus
ASV_207	0	26	0	0	0	0	0	0	0	0	0	0	0	0	0	0	0	0	0	0	0	0	0	0	0	d Bacteria	Firmicutes	Bacilli	Lactobacillales	Lactobacillaceae
ASV_132	0	56	0	0	0	0	0	0	0	0	0	0	0	0	0	0	0	0	0	0	0	0	0	0	0	d Bacteria	Firmicutes	Bacilli	Lactobacillales	Lactobacillaceae	Pediococcus
ASV_143	0	0	0	0	49	0	0	0	0	0	0	0	0	0	0	0	0	0	0	0	0	0	0	0	0	d Bacteria	Firmicutes	Bacilli	Lactobacillales	Lactobacillaceae	Pediococcus
ASV_014	982	812	669	1789	1045	977	1783	1406	0	0	6	0	0	0	0	0	0	0	0	4	2	0	0	0	0	d Bacteria	Firmicutes	Bacilli	Lactobacillales	Lactobacillaceae	Pediococcus
ASV_204	0	0	0	0	0	0	0	28	0	0	0	0	0	0	0	0	0	0	0	0	0	0	0	0	0	d Bacteria	Firmicutes	Bacilli	Lactobacillales	Lactobacillaceae	Pediococcus
ASV_183	0	0	0	0	36	0	0	0	0	0	0	0	0	0	0	0	0	0	0	0	0	0	0	0	0	d Bacteria	Firmicutes	Bacilli	Lactobacillales	Lactobacillaceae	Pediococcus
ASV_167	40	0	0	0	0	0	0	0	0	0	0	0	0	0	0	0	0	0	0	0	0	0	0	0	0	d Bacteria	Firmicutes	Bacilli	Lactobacillales	Lactobacillaceae	Pediococcus
ASV_083	0	0	0	0	0	107	0	0	0	0	0	0	0	0	0	0	0	0	0	0	0	0	0	0	0	d Bacteria	Firmicutes	Bacilli	Lactobacillales	Lactobacillaceae	Pediococcus
