# Supplementary material for: Gustatory Responsiveness of Honey Bees Colonized with a Defined or Conventional Gut Microbiota
Source: Microbes Environ. 2024 Mar 7;39(1):ME23081. doi: 10.1264/jsme2.ME23081 (PMC10982108; doi:10.1264/jsme2.ME23081)
Supplement: Supplementary file 3 — Supplementary Material 2-2 [file 39_23081_s2-2.xlsx]

## Sheet: Sheet1
Table S2. A summary of the behavioral test methodologies used in relevant studies.
Research paper	Zheng et al., Proc Natl Acad Sci USA, vol. 114, 2017	Zhang et al., Microbiol Spectr, vol. 10, 2022	Cabirol et al., bioRxiv 2023	Current study
Starvation time	18 hours	2 hours	18 hours	2 hours and 5 hours
Starvation method	Incubating an experimental group without foods	Incubating an experimental group without foods	Incubating an experimental group without foods	Incubating bees individually without foods after satiated
Concentration of sucrose solution	0, 0.1, 0.3, 1, 3, 10, 30%	0.1, 0.3, 1, 3, 10, 30, 50%	0.1, 0.3, 1, 3, 10, 30%	0, 0.1, 0.3, 1, 3, 10, 30%
Water presentation between sucrose presentation	No	Yes	Yes	No
Bees used in data analysis	All bees	Bees responded to at least one concentration of sucrose solution, except those responded to all concentrations of sucrose or all water presentations	All bees	All bees
Concentration of sucrose used in data analysis	The lowest concentration of sucrose solution to which proboscis extension was observed	The lowest concentration of sucrose solution to which proboscis extension was observed	All concentrations of sucrose solution (without 0% solution)	All concentrations of sucrose solution (including 0% solution)
Analysis of response to water presentation between sucrose stimuli	No	No	Yes	No
Referenced studies	Scheiner et al., Apidologie (Celle), vol. 35, 2004	Page et al., J Comp Physiol A, vol. 182, 1998; Mengoni Goñalons et al., PLoS One, vol. 10, 2015	Scheiner et al., Apidologie, vol. 34, 2003	Scheiner et al., J Apic Res, vol. 52, 2013; Degirmenci et al., J Insect Physiol, vol. 106, 2018
